# Supplementary material for: Information feedback in relative grading: Evidence from a field experiment
Source: PLoS One. 2020 Apr 20;15(4):e0231548. doi: 10.1371/journal.pone.0231548 (PMC7170246; doi:10.1371/journal.pone.0231548)
Supplement: S2 File — (DO) [file pone.0231548.s002.do]

cap clear
clear matrix
cap log close
set more off
set memory 1000m
set mat 800


insheet using S2_Dataset.csv,clear

*Variable: Y_F_ (excluding students whose Y_F are zero)
gen fin2_p=fin2_p0 if fin2_p0~=0

*Variable: Difference bewteen Y_F and Y_M
gen diff=fin2_p0-mid2_p
gen diff2=fin2_p-mid2_p

*Variable: the crossterm of Y_Mmc and D
sum mid2_p
scalar mean=r(mean)
gen m_mid2_p=mid2_p-mean
gen type_m_mid2_p=type*m_mid2_p

*Variable: Dropout
gen fin2_drop=1 if fin2_p0==0
replace fin2_drop=0 if fin2_p0~=0 & fin2_p0~=.

*********************************************************************
*****Row (I) in Table 1A*****

sum mid2_p
sum mid2_p if d_class1~=1
sum mid2_p if d_class1==1
sum mid2_p if female==0
sum mid2_p if female==1

*****Row (II) in Table 1A*****

drop if type==2 /*We exclude the students who did not get a letter.*/

sum mid2_p
sum mid2_p if d_class1~=1
sum mid2_p if d_class1==1
sum mid2_p if female==0
sum mid2_p if female==1

sum mid2_p if type==0
sum mid2_p if type==0 & d_class1~=1
sum mid2_p if type==0 & d_class1==1
sum mid2_p if type==0 & female==0
sum mid2_p if type==0 & female==1

sum mid2_p if type==1
sum mid2_p if type==1 & d_class1~=1
sum mid2_p if type==1 & d_class1==1
sum mid2_p if type==1 & female==0
sum mid2_p if type==1 & female==1


*****T-test in Table 1B: Control VS Treatment*****

ttest mid2_p, by(type) welch
ttest mid2_p if d_class1~=1, by(type) welch
ttest mid2_p if d_class1==1, by(type) welch
ttest mid2_p if female==0, by(type) welch
ttest mid2_p if female==1, by(type) welch

********************************************************************************
*****Descriptive statistics in Table 2*****

drop if id==47 /*Because the teacher revised the midterm score of the no. 47 student*/

sum fin2_p0 type mid2_p high d_class1 d_class2 d_class3 female
sum fin2_p0 type mid2_p high d_class1 d_class2 d_class3 female if type==1
sum fin2_p0 type mid2_p high d_class1 d_class2 d_class3 female if type==0

vioplot fin2_p0, title("Violin plot") over(type) ylabel(10(10)100)

power twomeans 60 65.5, sd(17.02) alpha(0.1) power(0.8)

********************************************************************************
*****Column (1) in Table 3*****

reg fin2_p0 type mid2_p d_class1 d_class2 d_class3 female, robust
fitstat

*****Column (2) in Table 3*****

reg diff type d_class1 d_class2 d_class3 female, robust
fitstat

********************************************************************************
*****Column (1) in Table 4*****

reg fin2_p0 type m_mid2_p type_m_mid2_p d_class1 d_class2 d_class3 female, robust
fitstat

*****Column (2) in Table 4*****

reg fin2_p0 type high type_high mid2_p d_class1 d_class2 d_class3 female, robust
fitstat
lincom _b[type]+_b[type_high]-_b[high]
test _b[type]+_b[type_high]=_b[high]

********************************************************************************
*****Table 5*****

tab mid2_p type if fin2_p0==0

********************************************************************************
*****Column (1) in Table 6*****

reg fin2_p type mid2_p d_class1 d_class2 d_class3 female, robust
fitstat

*****Column (2) in Table 6*****

reg diff2 type d_class1 d_class2 d_class3 female, robust
fitstat

*****Column (3) in Table 6*****

reg fin2_p type m_mid2_p type_m_mid2_p d_class1 d_class2 d_class3 female, robust
fitstat

*****Column (4) in Table 6*****

reg fin2_p type high type_high mid2_p d_class1 d_class2 d_class3 female, robust
fitstat
lincom _b[type]+_b[type_high]-_b[high]
test _b[type]+_b[type_high]=_b[high]


********************************************************************************
*****Column (1) in Table 7*****

reg fin2_drop type mid2_p d_class1 d_class2 d_class3 female, robust
fitstat

*****Column (2) in Table 7*****

reg fin2_drop type m_mid2_p type_m_mid2_p d_class1 d_class2 d_class3 female, robust
fitstat

clear
