# Supplementary material for: Information feedback in relative grading: Evidence from a field experiment
Source: PLoS One. 2020 Apr 20;15(4):e0231548. doi: 10.1371/journal.pone.0231548 (PMC7170246; doi:10.1371/journal.pone.0231548)
Supplement: S1 Dataset — (CSV) [file pone.0231548.s003.csv]

id	mid2_p	type	d_class1	d_class2	d_class3	type_mid2_p	high	type_high	fin2_p0	female
1	49	1	0	1	0	49	0	0	75	0
2	41	0	0	0	1	0	0	0	75	1
3	52	1	0	0	1	52	0	0	81	1
4	71	1	1	0	0	71	1	1	59	0
5	54	2	0	0	0	0	0	0	63	0
6	46	0	0	1	0	0	0	0	62	0
7	40	1	0	0	1	40	0	0	75	0
8	45	0	0	0	0	0	0	0	49	1
9	50	0	0	0	0	0	0	0	85	0
10	50	1	0	0	0	50	0	0	64	0
11	54	1	0	0	1	54	0	0	78	0
13	59	0	0	0	0	0	0	0	85	1
14	67	1	0	0	1	67	1	1	61	0
15	53	1	0	1	0	53	0	0	79	0
17	47	2	0	1	0	47	0	0	0	0
18	40	1	0	1	0	40	0	0	39	0
19	95	1	1	0	0	95	1	1	88	0
20	28	0	0	0	1	0	0	0	0	0
21	82	0	0	0	0	0	1	0	81	0
23	58	0	0	0	0	0	0	0	95	0
24	67	0	1	0	0	0	1	0	76	0
25	38	2	0	0	0	38	0	0	53	0
26	70	1	0	0	1	70	1	1	78	0
27	53	0	1	0	0	0	0	0	63	0
28	51	2	0	0	1	51	0	0	80	0
29	45	0	0	0	0	0	0	0	77	0
30	46	1	1	0	0	46	0	0	65	0
31	82	0	1	0	0	0	1	0	84	0
32	38	0	1	0	0	0	0	0	0	1
33	52	0	0	0	1	0	0	0	42	0
34	19	1	0	1	0	19	0	0	16	0
35	50	1	0	0	0	50	0	0	65	0
36	63	0	0	0	1	0	1	0	77	0
37	57	1	0	0	0	57	0	0	72	1
38	72	0	0	0	1	0	1	0	100	0
39	66	1	0	0	1	66	1	1	73	1
40	41	0	0	0	1	0	0	0	64	0
42	28	0	0	1	0	0	0	0	0	0
43	40	2	0	0	0	0	0	0	65	0
44	44	1	0	0	0	44	0	0	88	0
46	68	0	0	0	1	0	1	0	87	1
47	68	1	0	1	0	68	1	1	86	1
48	53	1	0	0	0	53	0	0	66	0
49	68	1	0	1	0	68	1	1	66	1
50	62	1	1	0	0	62	1	1	78	0
51	47	0	0	0	1	0	0	0	50	0
52	47	0	0	0	1	0	0	0	76	1
53	37	0	0	0	0	0	0	0	43	0
54	44	0	0	0	1	0	0	0	52	0
55	18	0	0	0	1	0	0	0	0	0
56	38	0	0	0	1	0	0	0	68	0
57	42	1	0	0	0	42	0	0	65	0
58	44	0	0	0	0	0	0	0	58	0
59	64	0	0	1	0	0	1	0	80	0
60	45	1	0	1	0	45	0	0	51	1
61	32	0	0	0	1	0	0	0	50	0
62	44	0	1	0	0	0	0	0	65	0
63	19	1	0	1	0	19	0	0	0	0
66	78	0	1	0	0	0	1	0	91	0
67	50	1	0	0	0	50	0	0	80	0
68	58	0	1	0	0	0	0	0	85	0
69	36	1	0	1	0	36	0	0	49	0
70	47	0	0	0	0	0	0	0	38	0
71	67	1	0	0	1	67	1	1	54	1
72	66	0	0	1	0	0	1	0	67	0
73	64	1	0	1	0	64	1	1	56	0
74	60	2	0	1	0	0	1	0	0	0
75	44	0	0	0	0	0	0	0	74	0
76	39	0	0	1	0	0	0	0	59	0
77	76	1	1	0	0	76	1	1	71	0
78	41	1	0	0	0	41	0	0	69	0
79	64	1	0	1	0	64	1	1	74	0
80	64	0	0	1	0	0	1	0	78	0
81	75	0	0	0	0	0	1	0	88	0
83	52	1	1	0	0	52	0	0	73	0
84	50	1	0	0	0	50	0	0	74	0
85	35	1	0	0	1	35	0	0	56	0
86	48	0	0	0	0	0	0	0	48	0
87	69	0	0	0	1	0	1	0	68	0
91	26	1	0	0	1	26	0	0	52	0
92	32	1	0	0	1	32	0	0	68	0
93	28	0	0	1	0	0	0	0	0	0
94	27	1	0	1	0	27	0	0	50	0
95	28	1	0	0	0	28	0	0	71	0
96	49	1	1	0	0	49	0	0	63	0
97	66	0	0	1	0	0	1	0	70	0
98	49	0	0	1	0	0	0	0	71	1
99	52	1	0	0	1	52	0	0	38	0
100	60	1	0	1	0	60	1	1	81	0
101	66	1	0	1	0	66	1	1	71	0
102	51	2	0	1	0	51	0	0	0	0
103	52	1	0	0	0	52	0	0	81	0
104	21	0	0	1	0	0	0	0	35	0
105	58	1	0	0	0	58	0	0	60	0
106	44	2	0	0	1	0	0	0	0	0
107	62	1	0	0	0	62	1	1	92	0
108	67	0	0	1	0	0	1	0	77	0
109	43	1	0	0	0	43	0	0	71	0
110	60	1	0	0	1	60	1	1	53	0
111	68	1	0	0	1	68	1	1	73	0
112	54	1	0	0	1	54	0	0	68	0
113	34	0	0	1	0	0	0	0	60	0
114	49	1	0	0	0	49	0	0	90	0
115	89	0	0	0	1	0	1	0	79	1
116	31	0	0	1	0	0	0	0	58	0
117	28	0	0	1	0	0	0	0	55	1
118	75	1	1	0	0	75	1	1	90	0
119	35	0	0	1	0	0	0	0	43	0
120	57	1	0	1	0	57	0	0	58	0
121	65	0	0	0	1	0	1	0	73	0
122	52	0	1	0	0	0	0	0	78	0
123	102	0	1	0	0	0	1	0	100	0
125	52	0	0	1	0	0	0	0	70	0
126	55	0	1	0	0	0	0	0	65	0
127	49	1	0	1	0	49	0	0	66	0
128	62	2	0	0	1	0	1	0	92	0
129	61	0	1	0	0	0	1	0	72	0
131	38	0	0	0	1	0	0	0	40	0
132	54	0	0	1	0	0	0	0	54	0
133	41	1	0	0	0	41	0	0	48	1
135	93	1	1	0	0	93	1	1	87	0
136	37	1	0	1	0	37	0	0	0	0
137	50	1	0	1	0	50	0	0	58	0
138	82	0	0	0	1	0	1	0	68	0
139	0	2	0	0	0	0	0	0	0	0
141	74	0	1	0	0	0	1	0	81	0
142	45	0	0	0	0	0	0	0	76	1
143	69	1	1	0	0	69	1	1	64	0
144	52	1	0	1	0	52	0	0	64	0
145	8	2	0	0	0	0	0	0	0	0
146	50	0	0	0	1	0	0	0	50	0
147	45	1	0	0	1	45	0	0	60	0
148	46	0	0	0	0	0	0	0	49	0
149	53	1	0	0	1	53	0	0	88	0
150	32	1	0	0	0	32	0	0	57	0
151	46	1	0	1	0	46	0	0	72	0
152	60	2	0	0	1	60	1	1	35	0
153	79	0	0	1	0	0	1	0	76	0
154	55	1	1	0	0	55	0	0	75	1
155	28	0	0	0	0	0	0	0	46	0
156	42	0	0	0	1	0	0	0	59	0
157	25	1	0	0	0	25	0	0	52	0
158	40	0	0	0	1	0	0	0	71	0
159	65	0	0	0	1	0	1	0	84	0
160	32	0	0	1	0	0	0	0	26	0
161	55	2	0	0	1	55	0	0	0	0
163	61	1	0	0	0	61	1	1	58	1
164	33	1	0	1	0	33	0	0	63	0
165	46	1	0	0	0	46	0	0	78	0
166	30	1	0	0	1	30	0	0	33	0
167	51	0	0	1	0	0	0	0	54	0
168	54	0	0	0	0	0	0	0	82	0
169	78	0	1	0	0	0	1	0	70	0
170	36	2	0	1	0	36	0	0	0	0
171	87	0	0	1	0	0	1	0	76	0
172	52	0	0	1	0	0	0	0	57	0
174	20	1	0	1	0	20	0	0	34	0
175	47	0	0	0	0	0	0	0	63	0
176	65	2	0	0	0	0	1	0	0	1
177	25	1	0	0	0	25	0	0	35	0
178	32	1	0	0	0	32	0	0	79	0
179	73	1	0	0	1	73	1	1	71	0
180	48	0	0	1	0	0	0	0	88	0
181	38	1	0	0	0	38	0	0	87	1
182	56	1	0	0	0	56	0	0	67	0
183	54	0	0	0	0	0	0	0	68	0
184	44	0	0	1	0	0	0	0	50	0
185	27	0	0	0	0	0	0	0	72	0
186	53	1	0	1	0	53	0	0	85	0
187	33	0	0	1	0	0	0	0	42	0
188	41	1	0	0	0	41	0	0	56	0
189	40	1	0	1	0	40	0	0	66	0
190	35	1	0	0	1	35	0	0	74	1
192	67	0	0	0	0	0	1	0	64	0
193	38	0	0	0	1	0	0	0	0	0
195	57	1	0	0	1	57	0	0	53	1
196	40	1	1	0	0	40	0	0	72	0
197	37	1	0	0	0	37	0	0	61	0
198	55	1	0	0	1	55	0	0	62	0
199	30	1	0	0	1	30	0	0	55	0
200	50	1	0	0	0	50	0	0	57	0
201	68	1	0	0	1	68	1	1	71	0
202	49	1	0	0	0	49	0	0	76	0
203	56	1	0	0	1	56	0	0	62	0
204	78	0	1	0	0	0	1	0	97	0
205	28	0	0	1	0	0	0	0	64	0
206	12	1	0	0	0	12	0	0	18	1
207	32	0	0	0	0	0	0	0	0	0
208	36	0	0	1	0	0	0	0	64	0
209	67	0	0	1	0	0	1	0	79	0
210	51	1	0	0	1	51	0	0	61	0
211	18	0	0	0	0	0	0	0	0	0
212	42	1	0	1	0	42	0	0	75	0
213	72	0	0	1	0	0	1	0	70	0
214	27	1	0	1	0	27	0	0	58	0
215	40	0	0	0	0	0	0	0	71	0
216	16	2	0	0	0	16	0	0	0	0
217	18	0	0	0	1	0	0	0	60	0
218	48	1	0	1	0	48	0	0	45	0
219	28	0	0	0	1	0	0	0	73	0
220	39	1	0	1	0	39	0	0	57	0
221	31	1	0	0	1	31	0	0	65	0
222	52	0	0	0	0	0	0	0	75	1
223	75	0	0	0	1	0	1	0	73	0
224	44	0	0	0	0	0	0	0	53	1
225	55	0	0	0	0	0	0	0	77	1
226	18	0	0	0	0	0	0	0	44	0
227	53	1	0	1	0	53	0	0	73	0
229	34	2	0	0	1	34	0	0	0	0
231	78	0	1	0	0	0	1	0	78	0
232	32	1	0	1	0	32	0	0	52	0
233	46	2	0	0	1	0	0	0	53	0
235	77	1	0	1	0	77	1	1	88	0
236	68	1	0	0	0	68	1	1	67	0
237	43	0	0	0	1	0	0	0	75	0
238	53	1	0	0	0	53	0	0	74	0
239	46	0	0	1	0	0	0	0	54	0
240	50	0	0	0	0	0	0	0	50	0
241	19	2	0	0	0	19	0	0	0	0
242	20	0	0	0	0	0	0	0	50	1
243	65	0	1	0	0	0	1	0	83	1
244	76	1	0	0	1	76	1	1	68	0
245	58	0	1	0	0	0	0	0	69	1
246	88	0	0	0	1	0	1	0	88	0
247	76	0	0	0	1	0	1	0	88	0
248	42	1	0	0	0	42	0	0	70	0
250	55	0	0	1	0	0	0	0	68	0
252	61	0	0	1	0	0	1	0	67	0
253	56	1	0	0	0	56	0	0	66	0
255	75	0	0	1	0	0	1	0	95	0
256	67	0	0	0	1	0	1	0	64	0
257	71	1	0	0	1	71	1	1	75	0
258	52	1	0	0	1	52	0	0	62	0
259	55	0	0	0	0	0	0	0	62	0
260	66	0	0	0	0	0	1	0	76	0
261	27	2	0	0	1	0	0	0	0	0
262	70	2	0	0	0	70	1	1	75	0
263	43	1	0	0	1	43	0	0	58	0
264	52	1	0	1	0	52	0	0	63	0
266	41	1	0	1	0	41	0	0	58	1
267	60	1	0	1	0	60	1	1	78	0
268	54	1	0	0	0	54	0	0	89	0
269	45	0	1	0	0	0	0	0	69	0
270	32	2	0	0	1	0	0	0	0	0
271	26	0	0	0	1	0	0	0	59	0
272	56	0	1	0	0	0	0	0	72	0
273	26	2	0	0	1	0	0	0	52	0
274	36	2	0	0	1	0	0	0	55	0
275	73	0	0	0	1	0	1	0	82	0
276	46	0	0	1	0	0	0	0	55	0
277	53	1	0	0	1	53	0	0	89	0
278	28	1	0	1	0	28	0	0	67	0
279	39	2	0	0	1	39	0	0	0	0
281	32	1	0	0	0	32	0	0	64	0
282	42	0	0	0	1	0	0	0	64	0
283	53	1	0	0	0	53	0	0	77	0
284	72	1	1	0	0	72	1	1	84	0
285	28	0	0	0	0	0	0	0	0	0
286	64	0	1	0	0	0	1	0	76	0
287	28	2	0	0	1	0	0	0	38	0
288	43	1	0	1	0	43	0	0	71	0
289	75	0	1	0	0	0	1	0	86	0
291	32	0	0	1	0	0	0	0	81	0
292	37	0	0	0	0	0	0	0	32	0
293	77	0	1	0	0	0	1	0	68	0
294	33	1	0	1	0	33	0	0	61	0
295	24	2	0	0	0	24	0	0	0	0
296	29	2	0	0	1	29	0	0	61	0
297	65	1	1	0	0	65	1	1	79	0
298	21	0	0	0	0	0	0	0	38	1
299	93	0	1	0	0	0	1	0	88	0
300	54	1	0	0	1	54	0	0	67	1
301	41	1	0	1	0	41	0	0	50	0
302	60	2	0	0	1	60	1	1	67	1
303	54	1	0	0	0	54	0	0	71	0
305	56	1	1	0	0	56	0	0	72	0
306	49	0	0	0	0	0	0	0	57	0
307	67	1	0	1	0	67	1	1	76	0
308	61	0	0	1	0	0	1	0	82	0
310	32	1	0	0	1	32	0	0	0	0
311	21	0	0	1	0	0	0	0	33	0
312	52	0	1	0	0	0	0	0	71	0
313	20	0	0	0	1	0	0	0	64	0
315	60	1	1	0	0	60	1	1	89	1
